# Supplementary material for: The genetics of an early Neolithic pastoralist from the Zagros, Iran
Source: Sci Rep. 2016 Aug 9;6:31326. doi: 10.1038/srep31326 (PMC4977546; doi:10.1038/srep31326)
Supplement: Supplementary Information [file srep31326-s2.xls]

## Sheet: Worksheet
ID	Label	Reference	Date: (Calibrated radiocarbon age, calBCE or Archaeological context date, BCE)	Location	Country
ATP12-1420	Spain_preBeaker_ancient	Gunther et al. PNAS 2015	3010-3879 calBCE (4300±30, Beta-368295)	El Portalon Cave, Sierra de Atapuerca	Spain
ATP16	Spain_preBeaker	Gunther et al. PNAS 2015	3261-2916 calBCE (4400±30, Beta-368289)	El Portalon Cave, Sierra de Atapuerca	Spain
ATP2	Spain_preBeaker	Gunther et al. PNAS 2015	2899-2678 calBCE (4210±30, Beta-386394)	El Portalon Cave, Sierra de Atapuerca	Spain
ATP9	Spain_MidBronze	Gunther et al. PNAS 2015	1750-1618 calBCE (3390±30, Beta-386395)	El Portalon Cave, Sierra de Atapuerca	Spain
BA64	Irish_Neolithic1	Gunther et al. PNAS 2015	3343–3020 cal BCE	Ballynahatty	Ireland
Bichon	Switzerland_HG	Jones et al. NatureCommunications 2015	11820-11610 calBCE (11855±50 BP, OxA-27763)	Grotte du Bichon	Switzerland
CB13	Iberia_EN	Olalde et al. MBE 2015	5469-5327 calBCE (6410±30, Beta-384724)	Cova Bonica, Vallirana, Barcelona	Spain
I0011	Motala_HG	Haak, Lazaridis et al. Nature 2015	5898-5531 calBCE	Motala	Sweden
I0012	Motala_HG	Haak, Lazaridis et al. Nature 2015	5898-5531 calBCE	Motala	Sweden
I0013	Motala_HG	Haak, Lazaridis et al. Nature 2015	5898-5531 calBCE	Motala	Sweden
I0014	Motala_HG	Haak, Lazaridis et al. Nature 2015	5898-5531 calBCE	Motala	Sweden
I0015	Motala_HG	Haak, Lazaridis et al. Nature 2015	5898-5531 calBCE	Motala	Sweden
I0017	Motala_HG	Haak, Lazaridis et al. Nature 2015	5898-5531 calBCE	Motala	Sweden
I0022	LBK_EN	Haak, Lazaridis et al. Nature 2015	5500-4800 BCE	Viesenhaeuser Hof, Stuttgart-Muehlhausen	Germany
I0025	LBK_EN	Haak, Lazaridis et al. Nature 2015	5500-4800 BCE	Viesenhaeuser Hof, Stuttgart-Muehlhausen	Germany
I0026	LBK_EN	Haak, Lazaridis et al. Nature 2015	5500-4800 BCE	Viesenhaeuser Hof, Stuttgart-Muehlhausen	Germany
I0046	LBK_EN	Haak, Lazaridis et al. Nature 2015	5212-4989 calBCE (MAMS 21479)	Halberstadt-Sonntagsfeld	Germany
I0047	Central_LNBA	Haak, Lazaridis et al. Nature 2015	2111-1891 calBCE (MAMS 21481)	Halberstadt-Sonntagsfeld	Germany
I0048	LBK_EN	Haak, Lazaridis et al. Nature 2015	5211-5009 calBCE (MAMS 21482)	Halberstadt-Sonntagsfeld	Germany
I0049	Central_LNBA	Haak, Lazaridis et al. Nature 2015	2464-2210 calBCE (MAMS 21489)	Esperstedt	Germany
I0054	LBK_EN	Haak, Lazaridis et al. Nature 2015	5222-5022 calBCE (MAMS 21485)	Unterwiederstedt	Germany
I0056	LBK_EN	Haak, Lazaridis et al. Nature 2015	5212-5006calBCE (MAMS 21480)	Halberstadt-Sonntagsfeld	Germany
I0057	LBK_EN	Haak, Lazaridis et al. Nature 2015	5218-5019 calBCE (MAMS 21483)	Halberstadt-Sonntagsfeld	Germany
I0059	Central_LNBA	Haak, Lazaridis et al. Nature 2015	2337-2138 calBCE (MAMS 21486)	Benzingerode-Heimburg	Germany
I0061	EHG	Haak, Lazaridis et al. Nature 2015	5500-5000 BCE	Yuzhnyy Oleni Ostrov, Karelia	Russia
I0099	Central_LNBA	Haak, Lazaridis et al. Nature 2015	1193-979 calBCE (MAMS 21484)	Halberstadt-Sonntagsfeld	Germany
I0100	LBK_EN	Haak, Lazaridis et al. Nature 2015	5202-4852 calBCE (KIA40341)	Halberstadt-Sonntagsfeld	Germany
I0103	Central_LNBA	Haak, Lazaridis et al. Nature 2015	2578-2468 calBCE (MAMS 21488)	Esperstedt	Germany
I0104	Central_LNBA	Haak, Lazaridis et al. Nature 2015	2559-2296 calBCE (MAMS 21487)	Esperstedt	Germany
I0106	Central_LNBA	Haak, Lazaridis et al. Nature 2015	2464-2210 calBCE (MAMS 21490)	Esperstedt	Germany
I0108	Bell_Beaker_LN	Haak, Lazaridis et al. Nature 2015	2575-2299 calBCE (Er8710)	Rothenschirmbach	Germany
I0111	Bell_Beaker_LN	Haak, Lazaridis et al. Nature 2015	2475-2204 calBCE (Er8712)	Rothenschirmbach	Germany
I0112	Bell_Beaker_LN	Haak, Lazaridis et al. Nature 2015	2457-2142 calBCE (Er7038)	Quedlinburg XII	Germany
I0113	Bell_Beaker_LN	Haak, Lazaridis et al. Nature 2015	2346-2033 calBCE (Er7283)	Quedlinburg XII	Germany
I0115	Central_LNBA	Haak, Lazaridis et al. Nature 2015	1954-1760 calBCE (MAMS 21494)	Esperstedt	Germany
I0116	Central_LNBA	Haak, Lazaridis et al. Nature 2015	2134-1939 calBCE (MAMS 21495)	Esperstedt	Germany
I0117	Central_LNBA	Haak, Lazaridis et al. Nature 2015	2272-2039 calBCE (MAMS 21496)	Esperstedt	Germany
I0118	Central_LNBA	Haak, Lazaridis et al. Nature 2015	2471-2246 calBCE (MAMS 21492)	Alberstedt	Germany
I0122	Samara_Eneolithic	Mathieson et al. Nature 2015	5200-4000 BCE	Khvalynsk II, Volga River, Samara	Russia
I0124	EHG	Haak, Lazaridis et al. Nature 2015	5650-5555 calBCE (Beta 392490)	Lebyanzhinka IV, Sok River, Samara	Russia
I0126	Poltavka	Mathieson et al. Nature 2015	2867-2484 calBCE (AA53803)	Kutuluk III, Kutuluk River, Samara	Russia
I0164	Central_LNBA	Haak, Lazaridis et al. Nature 2015	2023-1894 calBCE (MAMS 21497)	Quedlinburg VIII	Germany
I0171	Central_LNBA	Haak, Lazaridis et al. Nature 2015	2287-2041 calBCE (KIA27952 )	Benzingerode-Heimburg	Germany
I0172	Central_MN	Haak, Lazaridis et al. Nature 2015	3360-3086 calBCE (Er8699)	Esperstedt	Germany
I0174	Hungary_EN	Haak, Lazaridis et al. Nature 2015	5702-5536 calBCE (MAMS 11939 )	Alsonyek-Bataszek, Mernoki telep	Hungary
I0231	Yamnaya_Samara	Haak, Lazaridis et al. Nature 2015	2910-2875 calBCE (Beta 392487)	Ekaterinovka, Southern Steppe, Samara	Russia
I0232	Srubnaya	Mathieson et al. Nature 2015	1850-1200 BCE	Novoselki, Northern Forest, Samara	Russia
I0234	Srubnaya	Mathieson et al. Nature 2015	1850-1600 BCE	Rozhdestveno I, Samara Steppes, Samara	Russia
I0235	Srubnaya	Mathieson et al. Nature 2015	1850-1600 BCE	Rozhdestvenno I, Samara Steppes, Samara	Russia
I0247	Scythian_IA	Mathieson et al. Nature 2015	380-200 calBCE (Beta 392493)	Nadezhdinka, Volga Steppes, Samara	Russia
I0354	Srubnaya_outlier	Mathieson et al. Nature 2015	2016-1692 calBCE (AA47809)	Spiridonovka IV, Samara River, Samara	Russia
I0357	Yamnaya_Samara	Haak, Lazaridis et al. Nature 2015	3090-2910 calBCE	Lopatino I, Sok River, Samara	Russia
I0358	Srubnaya	Mathieson et al. Nature 2015	1913-1629 calBCE (AA47808)	Spiridonovka IV, Samara River, Samara	Russia
I0359	Srubnaya	Mathieson et al. Nature 2015	1850-1200 BCE	Spiridonovka IV, Samara River, Samara	Russia
I0361	Srubnaya	Mathieson et al. Nature 2015	1850-1200 BCE	Spiridonovka IV, Samara River, Samara	Russia
I0370	Yamnaya_Samara	Haak, Lazaridis et al. Nature 2015	3300-2700 BCE	Ishkinovka I, Eastern Orenburg, Pre-Ural steppe, Samara	Russia
I0371	Poltavka	Mathieson et al. Nature 2015	2875-2580 calBCE (Beta 392488)	Grachevka II, Sok River, Samara	Russia
I0374	Poltavka	Mathieson et al. Nature 2015	2800-2200 BCE	Nikolaevka III, Samara River, Samara	Russia
I0405	Iberia_MN	Haak, Lazaridis et al. Nature 2015	3900-3600 BCE	La Mina	Spain
I0406	Iberia_MN	Haak, Lazaridis et al. Nature 2015	3900-3600 BCE	La Mina	Spain
I0407	Iberia_MN	Haak, Lazaridis et al. Nature 2015	3900-3600 BCE	La Mina	Spain
I0408	Iberia_MN	Haak, Lazaridis et al. Nature 2015	3900-3600 BCE	La Mina	Spain
I0409	Iberia_EN	Haak, Lazaridis et al. Nature 2015	5310-5218 calBCE (MAMS 16159)	Els Trocs	Spain
I0410	Iberia_EN	Haak, Lazaridis et al. Nature 2015	5295-5066 calBCE (MAMS 16161)	Els Trocs	Spain
I0412	Iberia_EN	Haak, Lazaridis et al. Nature 2015	5308-5080 calBCE (MAMS 16164)	Els Trocs	Spain
I0413	Iberia_EN	Haak, Lazaridis et al. Nature 2015	5302-5074 calBCE (MAMS 16166)	Els Trocs	Spain
I0419	Potapovka	Mathieson et al. Nature 2015	2200-1900 BCE	Utyevka VI, Samara River, Samara	Russia
I0422	Srubnaya	Mathieson et al. Nature 2015	1850-1200 BCE	Barinovka I, Samara River, Samara	Russia
I0423	Srubnaya	Mathieson et al. Nature 2015	1850-1200 BCE	Barinovka I, Samara River, Samara	Russia
I0424	Srubnaya	Mathieson et al. Nature 2015	1850-1600 BCE	Uvarovka I, Samara River, Samara	Russia
I0429	Yamnaya_Samara	Haak, Lazaridis et al. Nature 2015	3339-2917 calBCE (AA47804)	Lopatino I, Sok River, Samara	Russia
I0430	Srubnaya	Mathieson et al. Nature 2015	1850-1600 BCE	Spiridonovka II, Samara River, Samara	Russia
I0432	Poltavka_outlier	Mathieson et al. Nature 2015	2925-2536 calBCE (AA12569)	Potapovka I, Sok River, Samara	Russia
I0433	Samara_Eneolithic	Mathieson et al. Nature 2015	5200-4000 BCE	Khvalynsk II, Volga River, Samara	Russia
I0438	Yamnaya_Samara	Haak, Lazaridis et al. Nature 2015	3021-2635 calBCE (AA47807)	Luzkhi I, Samara River, Samara	Russia
I0439	Yamnaya_Samara	Haak, Lazaridis et al. Nature 2015	3305-2925 calBCE (Beta 392491)	Lopatino I, Sok River, Samara	Russia
I0440	Poltavka	Mathieson et al. Nature 2015	2885-2665 calBCE (Beta 392492)	Lopatino II, Sok River, Samara	Russia
I0443	Yamnaya_Samara	Haak, Lazaridis et al. Nature 2015	3300-2700 BCE	Lopatino II, Sok River, Samara	Russia
I0444	Yamnaya_Samara	Haak, Lazaridis et al. Nature 2015	3300-2700 BCE	Kutuluk I, Kutuluk River, Samara	Russia
I0550	Central_LNBA	Haak, Lazaridis et al. Nature 2015	2570-2471 calBCE (MAMS 23344)	Karsdorf	Germany
I0559	Baalberge_MN	Haak, Lazaridis et al. Nature 2015	3652-3527 calBCE (4815±26 BP, MAMS-22818)	Quedlinburg IX	Germany
I0560	Baalberge_MN	Haak, Lazaridis et al. Nature 2015	3640-3376 calBCE (4745±52 BP, Er-7856)	Quedlinburg IX	Germany
I0581	Iberia_Chalcolithic	MathiesonNature2015	3010-2975 calBCE (Beta 416455)	El Mirador Cave, Atapuerca, Burgos	Spain
I0585	Iberia_HG	Olade et al. Nature 2014	5983-5747 calBCE (6980±50 BP, Beta-226472)	La Brana-Arintero, Leon	Spain
I0559	Central_MN	Haak, Lazaridis et al. Nature 2015	3652-3527 calBCE (MAMS 22818)	Quedlinburg IX	Germany
I0560	Central_MN	Haak, Lazaridis et al. Nature 2015	3640-3376 calBCE (Er7856)	Quedlinburg IX	Germany
I0581	Iberia_Chalcolithic	Mathieson et al. Nature 2015	3010-2975 calBCE (Beta 416455)	El Mirador Cave, Atapuerca, Burgos	Spain
I0585	WHG	Olade et al. Nature 2014	5990-5740 calBCE (Beta-226472)	La Brana-Arintero, Leon	Spain
I0659	LBK_EN	Haak, Lazaridis et al. Nature 2015	5211-4963 calBCE (KIA40350)	Halberstadt-Sonntagsfeld	Germany
I0707	Anatolia_Neolithic	Mathieson et al. Nature 2015	6500-6200 BCE	Barcın	Turkey
I0708	Anatolia_Neolithic	Mathieson et al. Nature 2015	6500-6200 BCE	Barcın	Turkey
I0709	Anatolia_Neolithic	Mathieson et al. Nature 2015	6500-6200 BCE	Barcın	Turkey
I0723	Anatolia_Neolithic	Mathieson et al. Nature 2015	6400-5600 BCE	Menteşe	Turkey
I0746	Anatolia_Neolithic	Mathieson et al. Nature 2015	6500-6200 BCE	Barcın	Turkey
I1096	Anatolia_Neolithic	Mathieson et al. Nature 2015	6500-6200 BCE	Barcın	Turkey
I1097	Anatolia_Neolithic	Mathieson et al. Nature 2015	6500-6200 BCE	Barcın	Turkey
I1098	Anatolia_Neolithic	Mathieson et al. Nature 2015	6500-6200 BCE	Barcın	Turkey
I1099	Anatolia_Neolithic	Mathieson et al. Nature 2015	6500-6200 BCE	Barcın	Turkey
I1100	Anatolia_Neolithic	Mathieson et al. Nature 2015	6500-6200 BCE	Barcın	Turkey
I1101	Anatolia_Neolithic	Mathieson et al. Nature 2015	6500-6200 BCE	Barcın	Turkey
I1102	Anatolia_Neolithic	Mathieson et al. Nature 2015	6500-6200 BCE	Barcın	Turkey
I1103	Anatolia_Neolithic	Mathieson et al. Nature 2015	6500-6200 BCE	Barcın	Turkey
I1271	Iberia_Chalcolithic	Mathieson et al. Nature 2015	2880-2630 BCE (Beta-296225 and Beta-296227)	El Mirador Cave, Atapuerca, Burgos	Spain
I1272	Iberia_Chalcolithic	Mathieson et al. Nature 2015	2880-2830 calBCE (Beta 416456)	El Mirador Cave, Atapuerca, Burgos	Spain
I1277	Iberia_Chalcolithic	Mathieson et al. Nature 2015	2830-2820 calBCE (Beta 416457)	El Mirador Cave, Atapuerca, Burgos	Spain
I1280	Iberia_Chalcolithic	Mathieson et al. Nature 2015	2880-2630 BCE (Beta-296225 and Beta-296227)	El Mirador Cave, Atapuerca, Burgos	Spain
I1281	Iberia_Chalcolithic	Mathieson et al. Nature 2015	2895-2855 calBCE (Beta 416458)	El Mirador Cave, Atapuerca, Burgos	Spain
I1300	Iberia_Chalcolithic	Mathieson et al. Nature 2015	2880-2630 BCE (Beta-296225 and Beta-296227)	El Mirador Cave, Atapuerca, Burgos	Spain
I1303	Iberia_Chalcolithic	Mathieson et al. Nature 2015	2880-2630 BCE (Beta-296225 and Beta-296227)	El Mirador Cave, Atapuerca, Burgos	Spain
I1314	Iberia_Chalcolithic	Mathieson et al. Nature 2015	2880-2630 BCE (Beta-296225 and Beta-296227)	El Mirador Cave, Atapuerca, Burgos	Spain
I1495	Hungary_EN	Gamba et al. Nature Communications 2014	4491-4416 calBCE (MAMS-14819)	Apc-Berekalya I	Hungary
I1496	Hungary_EN	Gamba et al. Nature Communications 2014	5206-5002 calBCE (MAMS-14821)	Apc-Berekalya I	Hungary
I1497	Central_MN	Gamba et al. Nature Communications 2014	2903-2806 calBCE (MAMS-14825)	Apc-Berekalya I	Hungary
I1498	Hungary_EN	Gamba et al. Nature Communications 2014	5291-5144 calBCE (OxA-27858)	Debrecen Tocopart Erdoalja	Hungary
I1499	Hungary_EN	Gamba et al. Nature Communications 2014	5281-5132 calBCE (OxA-27732)	Garadna	Hungary
I1500	Hungary_EN	Gamba et al. Nature Communications 2014	5295-5116 calBCE (OxA-23763)	Kompolt-Kigyoser	Hungary
I1502	Hungary_BA	Gamba et al. Nature Communications 2014	2194-2082 calBCE (OxA-23799)	Kompolt-Kigyoser	Hungary
I1504	Hungary_BA	Gamba et al. Nature Communications 2014	1266-1181 calBCE (OxA-27859)	Ludas-Varju-Dulo	Hungary
I1505	Hungary_EN	Gamba et al. Nature Communications 2014	5211-5116 calBCE (OxA-28020)	Polgar Ferenci hat	Hungary
I1506	Hungary_EN	Gamba et al. Nature Communications 2014	5306-5229 calBCE (OxA-27861)	Polgar Ferenci hat	Hungary
I1507	WHG	Gamba et al. Nature Communications 2014	5781-5715 calBCE (OxA-23757)	Tiszaszolos-Domahaza	Hungary
I1508	Hungary_EN	Gamba et al. Nature Communications 2014	5713-5643 calBCE (OxA-28101)	Berettyóújfalu-Morotva-Liget:	Hungary
I1532	Central_LNBA	Mathieson et al. Nature 2015	2500-2050 BCE	Esperstedt	Germany
I1534	Central_LNBA	Mathieson et al. Nature 2015	2500-2050 BCE	Esperstedt	Germany
I1540	Central_LNBA	Mathieson et al. Nature 2015	2500-2050 BCE	Esperstedt	Germany
I1549	Bell_Beaker_LN	Mathieson et al. Nature 2015	2500-2050 BCE	Benzingerode-Heimburg	Germany
I1550	LBK_EN	Mathieson et al. Nature 2015	5500-4775 BCE	Halberstadt-Sonntagsfeld	Germany
I1579	Anatolia_Neolithic	Mathieson et al. Nature 2015	6500-6200 BCE	Barcın	Turkey
I1580	Anatolia_Neolithic	Mathieson et al. Nature 2015	6500-6200 BCE	Barcın	Turkey
I1581	Anatolia_Neolithic	Mathieson et al. Nature 2015	6500-6200 BCE	Barcın	Turkey
I1583	Anatolia_Neolithic	Mathieson et al. Nature 2015	6500-6200 BCE	Barcın	Turkey
I1585	Anatolia_Neolithic	Mathieson et al. Nature 2015	6500-6200 BCE	Barcın	Turkey
KK1	CHG	Jones et al. NatureCommunications 2015	7940-7600 calBCE [7938-7580 calBCE (8665±65 BP, RTT-5246); 7946-7612 calBCE (8745±40, OxA-28256)]	Kotias Klde	Georgia
Kostenki14	Kostenki14	Seguin Orlando et al., 2014	36730-34310 calBCE (33250±500 BP, OxA-X-2395-15)	Kostenki	Russia
Loschbour	Loschbour_HG	Lazaridis et al., 2014	6210-5990 calBCE (7205±50 BP, OxA-7738)	Echternach	Luxembourg
MA1	MA1_HG	Raghavan et al., 2013	22570-22140 calBCE (20240±60 BP, UCIAMS-79666)	Mal'ta	Russia
Iceman	Iceman	Keller et al. Nature Communications 2012	3359-3105 BCE	Tisenjoch	Italy
RISE00	Central_LNBA	Allentoft et al. Nature 2015	no reported data	Sope	Estonia
RISE109	Central_LNBA	Allentoft et al. Nature 2015	1954-1772 calBCE (UB-16557)	Wojkowice	Poland
RISE150	Central_LNBA	Allentoft et al. Nature 2015	1885-1693 calBCE (Ua-42401)	Przeclawice	Poland
RISE154	Central_LNBA	Allentoft et al. Nature 2015	1925-1765 calBCE (Uba-16555)	Szczepankowice	Poland
RISE240	Yamnaya_Kalmykia	Allentoft et al. Nature 2015	2880-2632 calBCE (GrA-45038)	Sukhaya Termista I	Russia
RISE247	Hungary_BA	Allentoft et al. Nature 2015	1746-1611 calBCE (OxA-29769)	Százhalombatta-Földvár	Hungary
RISE373	Hungary_BA	Allentoft et al. Nature 2015	1886-1696 calBCE (OxA-31104)	Szöreg - C (Sziv Utca)	Hungary
RISE386	Sintashta	Allentoft et al. Nature 2015	2298-2045 calBCE (OxA-30991)	Bulanovo	Russia
RISE392	Sintashta	Allentoft et al. Nature 2015	2126-1896 calBCE (OxA-30999)	Stepnoe VII	Russia
RISE394	Sintashta	Allentoft et al. Nature 2015	1949-1754 calBCE (OxA-30993)	Bulanovo	Russia
RISE395	Sintashta	Allentoft et al. Nature 2015	1960-1756 calBCE (OxA-30996)	Bol'shekaraganskii	Russia
RISE446	Central_LNBA	Allentoft et al. Nature 2015	2829-2465 calBCE (UBA-27950)	Bergrheinfeld	Germany
RISE479	Hungary_BA	Allentoft et al. Nature 2015	no reported data	Erd 4	Hungary
RISE480	Hungary_BA	Allentoft et al. Nature 2015	no reported data	Erd 4	Hungary
RISE484	Hungary_BA	Allentoft et al. Nature 2015	no reported data	Erd 4	Hungary
RISE486	Remedello	Allentoft et al. Nature 2015	2134-1773 calBCE (ETH-12913)	Remedello di Sotto	Italy
RISE487	Remedello	Allentoft et al. Nature 2015	3483-3107 calBCE (OxA-X-2621)	Remedello di Sotto	Italy
RISE489	Remedello	Allentoft et al. Nature 2015	2908-2578 calBCE (ETH-12188)	Remedello di Sotto	Italy
RISE500	Andronovo	Allentoft et al. Nature 2015	no data	Kytmanovo	Russia
RISE503	Andronovo	Allentoft et al. Nature 2015	1727-1511 calBCE (OxA-31445)	Kytmanovo	Russia
RISE505	Andronovo	Allentoft et al. Nature 2015	1746-1626 calBCE (OxA-31216)	Kytmanovo	Russia
RISE507	Afanasievo	Allentoft et al. Nature 2015	3322-2923 calBCE (OxA-31219)	River Kuyum	Russia
RISE508	Afanasievo	Allentoft et al. Nature 2015	3331-2935 calBCE (OxA-31220)	River Kuyum	Russia
RISE509	Afanasievo	Allentoft et al. Nature 2015	2887-2677 calBCE (OxA-31221)	Bateni	Russia
RISE510	Afanasievo	Allentoft et al. Nature 2015	2851-2468 calBCE (OxA-31222)	Bateni	Russia
RISE511	Afanasievo	Allentoft et al. Nature 2015	2909-2679 calBCE (OxA-31568)	Bateni	Russia
RISE512	Andronovo_outlier	Allentoft et al. Nature 2015	1446-1298 calBCE (OxA-31217)	Kytmanovo	Russia
RISE546	Yamnaya_Kalmykia	Allentoft et al. Nature 2015	no reported data	Temrta IV	Russia
RISE547	Yamnaya_Kalmykia	Allentoft et al. Nature 2015	2887-2634 calBCE (GrA-58960)	Temrta IV	Russia
RISE548	Yamnaya_Kalmykia	Allentoft et al. Nature 2015	no reported data	Temrta IV	Russia
RISE550	Yamnaya_Kalmykia	Allentoft et al. Nature 2015	3334-2635 calBCE (IGAN-2880)	Peshany V	Russia
RISE552	Yamnaya_Kalmykia	Allentoft et al. Nature 2015	2849-2143 calBCE (IGAN-4079)	Ulan IV	Russia
RISE555	Russia_EBA	Allentoft et al. Nature 2015	2857-2497 calBCE (AAR-20358)	Stalingrad Quarry	Russia
RISE563	Bell_Beaker_LN	Allentoft et al. Nature 2015	no reported data	Osterhofen-Altenmarkt	Germany
RISE569	Bell_Beaker_LN	Allentoft et al. Nature 2015	no reported data	Brandysek	Czech Republic
RISE577	Central_LNBA	Allentoft et al. Nature 2015	no reported data	Velke Prilepy	Czech Republic
RISE586	Central_LNBA	Allentoft et al. Nature 2015	no reported data	Moravska Nova Ves	Czech Republic
RISE61	Northern_LNBA	Allentoft et al. Nature 2015	2851-2492 calBCE (OxA-28296)	Kyndelöse	Denmark
RISE71	Northern_LNBA	Allentoft et al. Nature 2015	2196-2023 calBCE (OxA-28269)	Falshöj	Denmark
RISE94	Northern_LNBA	Allentoft et al. Nature 2015	2621-2472 calBCE (OxA-29033)	Viby	Sweden
RISE97	Northern_LNBA	Allentoft et al. Nature 2015	2025-1885 calBCE (OxA-28986)	Fredriksberg	Sweden
RISE98	Northern_LNBA	Allentoft et al. Nature 2015	2275-2032 calBCE (OxA-28987)	L Beddinge 56	Sweden
RM127	Irish_BA	Cassidy et al. PNAS 2016	2026–1885 cal BCE	Rathlin	Ireland
RSK1	Irish_BA	Cassidy et al. PNAS 2016	2024–1741 cal BCE	Rathlin	Ireland
RSK2	Irish_BA	Cassidy et al. PNAS 2016	1736–1534 cal BCE	Rathlin	Ireland
SATP	CHG	Jones et al. NatureCommunications 2015	11430-11180 calBCE (OxA-34632)	Satsurblia	Georgia
Stuttgart	Stuttgart	Lazaridis et al. Nature 2014	5310-5070 calBCE (MAMS-24635)	Viesenhaeuser Hof, Stuttgart-Muehlhausen	Germany
Ust’ Ishim	Ust_Ishim_HG	Fu et al. Nature 2014	45530-40610 calBCE [46064-40920 calBCE (41400±1300 BP, OxA-25516); 46364-40844 calBCE (41400±1400 BP, OxA-30190)]	Ust'-Ishim	Siberia
